# Supplementary material for: Comprehensive Evaluation of Fruit Traits and Altitudinal Adaptability of 189 Wild Camellia oleifera Germplasms in East Guizhou, China
Source: Metabolites. 2026 Jul 22;16(7):512. doi: 10.3390/metabo16070512 (PMC13413500; doi:10.3390/metabo16070512)
Supplement: Supplementary file 1 [file metabolites-16-00512-s001.zip]

Archive with 3 entries (3 files):
- TableS1.pdf
- TableS2.pdf
- TableS3.xlsx
