# Supplementary material for: Comprehensive Evaluation of Fruit Traits and Altitudinal Adaptability of 189 Wild Camellia oleifera Germplasms in East Guizhou, China
Source: Metabolites. 2026 Jul 22;16(7):512. doi: 10.3390/metabo16070512 (PMC13413500; doi:10.3390/metabo16070512)
Supplement: Supplementary file 1 [file metabolites-16-00512-s001.zip › TableS3.xlsx]

## Sheet: Sheet1
Analyte	Method	Calibration_equation	R_squared	LOQ	RSD
Seed oil content	NMR	N/A	>0.99	N/A	<1%
Kernel oil content	Soxhlet	N/A	>0.99	N/A	<1%
Palmitic acid	GC-MS (area norm.)	Peak area normalization	N/A	N/A (relative %)	<2%
Stearic acid	GC-MS (area norm.)	Peak area normalization	N/A	N/A (relative %)	<2%
Oleic acid	GC-MS (area norm.)	Peak area normalization	N/A	N/A (relative %)	<2%
Linoleic acid	GC-MS (area norm.)	Peak area normalization	N/A	N/A (relative %)	<2%
Linolenic acid	GC-MS (area norm.)	Peak area normalization	N/A	N/A (relative %)	<2%
Gadoleic acid	GC-MS (area norm.)	Peak area normalization	N/A	N/A (relative %)	<2%
Total unsaturated fatty acids	Calculated	Sum of unsaturated FA	N/A	N/A	N/A
Alpha-tocopherol	HPLC-FLD	y = 2E9x - 9E7	0.9993	N/A	<2%
Beta+gamma-tocopherol	HPLC-FLD	y = 8E9x - 7E7	0.9934	N/A	<2%
Delta-tocopherol	HPLC-FLD	y = 4E9x - 8E8	0.9938	N/A	<2%
Squalene	GC-MS	y = 44585x - 294531	0.9997	N/A	<2%
Polyphenol (as GAE)	UV-Vis	y = 0.0108x + 0.0248	0.9994	6.96 mg/kg	<1%
